# Supplementary material for: Variety of Culturable Bacteria Associated with Subclinical Mastitis in Dairy Cows, Based on the Simpson’s and Shannon–Wiener Diversity Indices
Source: Antibiotics (Basel). 2026 Jul 12;15(7):683. doi: 10.3390/antibiotics15070683 (PMC13405879; doi:10.3390/antibiotics15070683)
Supplement: Supplementary file 1 [file antibiotics-15-00683-s001.zip]

Archive with 1 entries (1 files):
- antibiotics-4362233-supplementary.pdf
